# Supplementary material for: Can MyotonPRO Be Used to Assess the Muscles Surrounding the Shoulder Joint in Patients Who Have Undergone Arthroscopic Rotator Cuff Repair (ARCR) and Reverse Shoulder Arthroplasty (RSA)? A Review of the Current Evidence
Source: J Clin Med. 2026 Mar 7;15(5):2039. doi: 10.3390/jcm15052039 (PMC12985759; doi:10.3390/jcm15052039)
Supplement: Supplementary file 1 [file jcm-15-02039-s001.zip]

Archive with 1 entries (1 files):
- jcm-4162260-supplementary.pdf
